# Supplementary material for: Homeodomain proteins: an update
Source: Chromosoma. 2015 Oct 13;125:497–521. doi: 10.1007/s00412-015-0543-8 (PMC4901127; doi:10.1007/s00412-015-0543-8)
Supplement: Supplementary file 6 — List of 3D structures (X-ray or NMR) for HDs, HD proteins, or associated domains as Excel spreadsheet. PDB (RCSB Protein Data Bank, http://www.rcsb.org) accession numbers are given in the left column. (XLS 147 kb) [file 412_2015_543_MOESM6_ESM.xls]

## Sheet: Custom Report
	Sup. Table S1 List of 3D structures
PDB ID	Structure Title	Rel. Date	NDB ID	Classification	Macromol. Type	Structure Author	PDB DOI
1AHD	DETERMINATION OF THE NMR SOLUTION STRUCTURE OF AN ANTENNAPEDIA HOMEODOMAIN-DNA COMPLEX	1993-10-31	1AHD	DNA BINDING PROTEIN/DNA	* Protein * DNA	Billeter, M., Qian, Y.Q., Otting, G., Muller, M., Gehring, W.J., Wuthrich, K.	10.2210/pdb1ahd/pdb
1DU0	ENGRAILED HOMEODOMAIN Q50A VARIANT DNA COMPLEX	2000-07-31	PD0114	TRANSCRIPTION/DNA	* Protein * DNA	Grant, R.A., Rould, M.A., Klemm, J.D., Pabo, C.O.	10.2210/pdb1du0/pdb
1ENH	STRUCTURAL STUDIES OF THE ENGRAILED HOMEODOMAIN	1994-08-31		DNA-BINDING PROTEIN	* Protein	Clarke, N.D., Kissinger, C.R., Desjarlais, J., Gilliland, G.L., Pabo, C.O.	10.2210/pdb1enh/pdb
1F43	SOLUTION STRUCTURE OF THE MATA1 HOMEODOMAIN	2000-07-26		TRANSCRIPTION	* Protein	Anderson, J.S., Forman, M., Modleski, S., Dahlquist, F.W., Baxter, S.M.	10.2210/pdb1f43/pdb
1FTT	THYROID TRANSCRIPTION FACTOR 1 HOMEODOMAIN (RATTUS NORVEGICUS)	1996-01-29		DNA BINDING PROTEIN	* Protein	Fogolari, F., Esposito, G., Damante, G., Formisano, S., Di Lauro, R., Viglino, P.	10.2210/pdb1ftt/pdb
1FTZ	NUCLEAR MAGNETIC RESONANCE SOLUTION STRUCTURE OF THE FUSHI TARAZU HOMEODOMAIN FROM DROSOPHILA AND COMPARISON WITH THE ANTENNAPEDIA HOMEODOMAIN	1994-05-31		DNA-BINDING	* Protein	Qian, Y.Q., Furukubo-Tokunaga, K., Resendez-Perez, D., Muller, M., Gehring, W.J., Wuthrich, K.	10.2210/pdb1ftz/pdb
1HDD	CRYSTAL STRUCTURE OF AN ENGRAILED HOMEODOMAIN-DNA COMPLEX AT 2.8 ANGSTROMS RESOLUTION: A FRAMEWORK FOR UNDERSTANDING HOMEODOMAIN-DNA INTERACTIONS	1992-01-15	PDT004	TRANSCRIPTION/DNA	* Protein * DNA	Kissinger, C.R., Liu, B., Martin-Blanco, E., Pabo, T.B.Kornberg C.O.	10.2210/pdb1hdd/pdb
1HOM	DETERMINATION OF THE THREE-DIMENSIONAL STRUCTURE OF THE ANTENNAPEDIA HOMEODOMAIN FROM DROSOPHILA IN SOLUTION BY 1H NUCLEAR MAGNETIC RESONANCE SPECTROSCOPY	1993-10-31		DNA-BINDING PROTEIN	* Protein	Qian, Y.-Q., Billeter, M., Otting, G., Muller, M., Gehring, W.J., Wuthrich, K.	10.2210/pdb1hom/pdb
1IG7	Msx-1 Homeodomain/DNA Complex Structure	2001-04-23	PD0211	TRANSCRIPTION/DNA	* Protein * DNA	Hovde, S., Abate-Shen, C., Geiger, J.H.	10.2210/pdb1ig7/pdb
1JGG	Even-skipped Homeodomain Complexed to AT-rich DNA	2001-07-06	PDT031	TRANSCRIPTION/DNA	* Protein * DNA	Hirsch, J.A., Aggarwal, A.K.	10.2210/pdb1jgg/pdb
1KZ0	Solution structure of the third helix of Antennapedia homeodomain	2002-02-20		DNA BINDING PROTEIN	* Protein	Czajlik, A., Mesko, E., Penke, B., Perczel, A.	10.2210/pdb1kz0/pdb
1KZ2	Solution structure of the third helix of Antennapedia homeodomain derivative [W6F,W14F]	2002-02-20		DNA BINDING PROTEIN	* Protein	Czajlik, A., Mesko, E., Penke, B., Perczel, A.	10.2210/pdb1kz2/pdb
1KZ5	Solution structure of the third helix of Antennapedia homeodomain derivatives (RQIKIWFRKWKK)	2002-02-20		DNA BINDING PROTEIN	* Protein	Czajlik, A., Mesko, E., Penke, B., Perczel, A.	10.2210/pdb1kz5/pdb
1MH3	maltose binding-a1 homeodomain protein chimera, crystal form I	2002-09-18		SUGAR BINDING, DNA BINDING PROTEIN	* Protein	Ke, A., Wolberger, C.	10.2210/pdb1mh3/pdb
1MH4	maltose binding-a1 homeodomain protein chimera, crystal form II	2002-09-18		SUGAR BINDING, DNA BINDING PROTEIN	* Protein	Ke, A., Wolberger, C.	10.2210/pdb1mh4/pdb
1NK2	VND/NK-2 HOMEODOMAIN/DNA COMPLEX, NMR, 20 STRUCTURES	1999-02-23	1NK2	DNA BINDING PROTEIN/DNA	* Protein * DNA	Gruschus, J.M., Tsao, D.H.H., Wang, L.-H., Nirenberg, M., Ferretti, J.A.	10.2210/pdb1nk2/pdb
1NK3	VND/NK-2 HOMEODOMAIN/DNA COMPLEX, NMR, MINIMIZED AVERAGE STRUCTURE	1998-12-09	1NK3	DNA BINDING PROTEIN/DNA	* Protein * DNA	Gruschus, J.M., Tsao, D.H.H., Wang, L.-H., Nirenberg, M., Ferretti, J.A.	10.2210/pdb1nk3/pdb
1P7I	CRYSTAL STRUCTURE OF ENGRAILED HOMEODOMAIN MUTANT K52A	2003-10-14		DNA Binding Protein	* Protein	Stollar, E.J., Mayor, U., Lovell, S.C., Federici, L., Freund, S.M., Fersht, A.R., Luisi, B.F.	10.2210/pdb1p7i/pdb
1P7J	Crystal structure of engrailed homeodomain mutant K52E	2003-10-14		DNA BINDING PROTEIN	* Protein	Stollar, E.J., Mayor, U., Lovell, S.C., Federici, L., Freund, S.M., Fersht, A.R., Luisi, B.F.	10.2210/pdb1p7j/pdb
1QRY	Homeobox protein VND (ventral nervous system defective protein)	1999-07-06		DNA-BINDING PROTEIN	* Protein	Xiang, B.	10.2210/pdb1qry/pdb
1SAN	THE DES(1-6)ANTENNAPEDIA HOMEODOMAIN: COMPARISON OF THE NMR SOLUTION STRUCTURE AND THE DNA BINDING AFFINITY WITH THE INTACT ANTENNAPEDIA HOMEODOMAIN	1994-04-30		DNA-BINDING PROTEIN	* Protein	Qian, Y.Q., Resendez-Perez, D., Gehring, W.J., Wuthrich, K.	10.2210/pdb1san/pdb
1UHS	Solution structure of mouse homeodomain-only protein HOP	2004-07-10		TRANSCRIPTION	* Protein	Saito, K., Koshiba, S., Inoue, M., Shirouzu, M., Terada, T., Yabuki, T., Aoki, M., Matsuda, T., Seki, E., Hirota, H., Yoshida, M., Tanaka, A., Osanai, T., Arakawa, T., Carninci, P., Kawai, J., Hayashizaki, Y., Kigawa, T., Yokoyama, S., RIKEN Structural Genomics/Proteomics Initiative (RSGI)	10.2210/pdb1uhs/pdb
1VND	VND/NK-2 PROTEIN (HOMEODOMAIN), NMR	1996-11-08		DNA-BINDING PROTEIN	* Protein	Tsao, D.H.H., Gruschus, J.M., Wang, L.-H., Nirenberg, M., Ferretti, J.A.	10.2210/pdb1vnd/pdb
1WH5	Solution structure of homeobox domain of Arabidopsisthaliana zinc finger homeobox family protein	2004-11-28		DNA BINDING PROTEIN	* Protein	Kaneno, D., Tochio, N., Saito, K., Koshiba, S., Inoue, M., Kigawa, T., Yokoyama, S., RIKEN Structural Genomics/Proteomics Initiative (RSGI)	10.2210/pdb1wh5/pdb
1WH7	Solution structure of homeobox domain of Arabidopsis thaliana hypothetical protein F22K18.140	2004-11-28		DNA BINDING PROTEIN	* Protein	Kaneno, D., Tochio, N., Koshiba, S., Inoue, M., Kigawa, T., Yokoyama, S., RIKEN Structural Genomics/Proteomics Initiative (RSGI)	10.2210/pdb1wh7/pdb
1Y66	Dioxane contributes to the altered conformation and oligomerization state of a designed engrailed homeodomain variant	2005-03-15		DE NOVO PROTEIN	* Protein	Hom, G.K., Lassila, J.K., Thomas, L.M., Mayo, S.L.	10.2210/pdb1y66/pdb
1ZQ3	NMR Solution Structure of the Bicoid Homeodomain Bound to the Consensus DNA Binding Site TAATCC	2006-02-14	1ZQ3	TRANSCRIPTION/DNA	* Protein * DNA	Baird-Titus, J.M., Rance, M., Clark-Baldwin, K., Ma, J., Vrushank, D.	10.2210/pdb1zq3/pdb
1ZTR	Solution structure of Engrailed homeodomain L16A mutant	2005-10-18		TRANSCRIPTION	* Protein	Religa, T.L., Markson, J.S., Mayor, U., Freund, S.M.V., Fersht, A.R.	10.2210/pdb1ztr/pdb
2CRA	Solution structure of the homeobox domain of human homeo box B13	2005-11-20		GENE REGULATION	* Protein	Seimiya, K., Hayashi, F., Nagashima, T., Yoshida, M., Yokoyama, S., RIKEN Structural Genomics/Proteomics Initiative (RSGI)	10.2210/pdb2cra/pdb
2DA4	Solution structure of the homeobox domain of the hypothetical protein, DKFZp686K21156	2006-06-13		STRUCTURAL GENOMICS, UNKNOWN FUNCTION	* Protein	Ohnishi, S., Kigawa, T., Saito, K., Koshiba, S., Inoue, M., Yokoyama, S., RIKEN Structural Genomics/Proteomics Initiative (RSGI)	10.2210/pdb2da4/pdb
2DJN	The solution structure of the homeobox domain of human Homeobox protein DLX-5	2006-10-05		TRANSCRIPTION	* Protein	Sasagawa, A., Ohnishi, S., Tochio, N., Saito, K., Koshiba, S., Inoue, M., Kigawa, T., Yokoyama, S., RIKEN Structural Genomics/Proteomics Initiative (RSGI)	10.2210/pdb2djn/pdb
2DMS	Solution structure of the homeobox domain of Homeobox protein OTX2	2006-10-24		DNA BINDING PROTEIN	* Protein	Ohnishi, S., Saito, K., Koshiba, S., Inoue, M., Kigawa, T., Yokoyama, S., RIKEN Structural Genomics/Proteomics Initiative (RSGI)	10.2210/pdb2dms/pdb
2DMT	Solution structure of the homeobox domain of Homeobox protein BarH-like 1	2006-10-24		DNA BINDING PROTEIN	* Protein	Ohnishi, S., Yoneyama, M., Koshiba, S., Inoue, M., Kigawa, T., Yokoyama, S., RIKEN Structural Genomics/Proteomics Initiative (RSGI)	10.2210/pdb2dmt/pdb
2DMU	Solution structure of the homeobox domain of Homeobox protein goosecoid	2006-10-24		DNA BINDING PROTEIN	* Protein	Ohnishi, S., Sato, M., Koshiba, S., Inoue, M., Kigawa, T., Yokoyama, S., RIKEN Structural Genomics/Proteomics Initiative (RSGI)	10.2210/pdb2dmu/pdb
2E1O	Solution structure of RSGI RUH-028, a homeobox domain from human cDNA - HHEX	2006-11-14		STRUCTURAL GENOMICS, UNKNOWN FUNCTION	* Protein	Nakamura, A., Ohnishi, S., Abe, T., Nameki, N., Tochio, N., Koshiba, S., Kigawa, T., Yokoyama, S., Kawaii, S., Hirota, H., RIKEN Structural Genomics/Proteomics Initiative (RSGI)	10.2210/pdb2e1o/pdb
2ECC	Solution Structure of the second Homeobox Domain of Human Homeodomain Leucine Zipper-Encoding Gene (Homez)	2007-02-27		DNA BINDING PROTEIN	* Protein	Ohnishi, S., Kamatari, Y.O., Tochio, N., Nameki, N., Miyamoto, K., Li, H., Kobayashi, N., Koshiba, S., Inoue, M., Kigawa, T., Yokoyama, S., RIKEN Structural Genomics/Proteomics Initiative (RSGI)	10.2210/pdb2ecc/pdb
2H1K	Crystal structure of the Pdx1 homeodomain in complex with DNA	2007-03-20	PD0810	Transcription/DNA	* Protein * DNA	Longo, A., Guanga, G.P., Rose, R.B.	10.2210/pdb2h1k/pdb
2HDD	ENGRAILED HOMEODOMAIN Q50K VARIANT DNA COMPLEX	1998-05-27	PDT043	TRANSCRIPTION/DNA	* Protein * DNA	Tucker-Kellogg, L., Rould, M.A., Chambers, K.A., Ades, S.E., Sauer, R.T., Pabo, C.O.	10.2210/pdb2hdd/pdb
2HI3	Solution structure of the homeodomain-only protein HOP	2007-01-02		TRANSCRIPTION	* Protein	Mackay, J.P., Kook, H., Epstein, J.A., Simpson, R.J., Yung, W.W.	10.2210/pdb2hi3/pdb
2HOA	STRUCTURE DETERMINATION OF THE ANTP(C39->S) HOMEODOMAIN FROM NUCLEAR MAGNETIC RESONANCE DATA IN SOLUTION USING A NOVEL STRATEGY FOR THE STRUCTURE CALCULATION WITH THE PROGRAMS DIANA, CALIBA, HABAS AND GLOMSA	1993-10-31		DNA-BINDING PROTEIN	* Protein	Guntert, P., Qian, Y.-Q., Otting, G., Muller, M., Gehring, W.J., Wuthrich, K.	10.2210/pdb2hoa/pdb
2HOS	Phage-Selected Homeodomain Bound to Unmodified DNA	2006-12-12	PD0840	Transcription/DNA	* Protein * DNA	Shokat, K.M., Feldman, M.E., Simon, M.D.	10.2210/pdb2hos/pdb
2HOT	Phage selected homeodomain bound to modified DNA	2006-12-12	PD0841	transcription/DNA	* Protein * DNA	Feldman, M.E., Simon, M.D., Shokat, K.M.	10.2210/pdb2hot/pdb
2JWT	Solution structure of Engrailed homeodomain WT	2008-04-01		TRANSCRIPTION	* Protein	Religa, T.L.	10.2210/pdb2jwt/pdb
2K40	NMR structure of HESX-1 homeodomain double mutant R31L/E42L	2009-05-05		DNA BINDING PROTEIN	* Protein	Asensio, J., Torrado, M., Gonzalez, C., Bastida, A.	10.2210/pdb2k40/pdb
2KT0	Solution structure of human stem cell transcription factor Nanog homeodomain fragment	2010-02-02		Transcription regulation	* Protein	Sahu, S.C., Markley, J.L., Center for Eukaryotic Structural Genomics (CESG)	10.2210/pdb2kt0/pdb
2L7F	Solution Structure of the Pitx2 Homeodomain	2011-12-14		TRANSCRIPTION	* Protein	Doerdelmann, T., Rance, M., Baird-Titus, J.M., Kojetin, D.J.	10.2210/pdb2l7f/pdb
2L7M	Solution Structure of the Pitx2 Homeodomain R24H mutant	2011-12-14		TRANSCRIPTION	* Protein	Doerdelmann, T., Rance, M., Kojetin, D.J., Baird-Titus, J.M.	10.2210/pdb2l7m/pdb
2L7Z	NMR Structure of A13 homedomain	2011-11-09		GENE REGULATION	* Protein	Ames, J.	10.2210/pdb2l7z/pdb
2L9R	Solution NMR Structure of Homeobox domain of Homeobox protein Nkx-3.1 from homo sapiens, Northeast Structural Genomics Consortium Target HR6470A	2011-04-20		TRANSCRIPTION	* Protein	Liu, G., Xiao, R., Lee, H.-W., Hamilton, K., Ciccosanti, C., Wang, H.B., Acton, T.B., Everett, J.K., Huang, Y.J., Montelione, G.T., Northeast Structural Genomics Consortium (NESG)	10.2210/pdb2l9r/pdb
2LD5	Solution NMR-derived complex structure of Hoxa13 DNA binding domain bound to DNA	2011-08-10	2LD5	TRANSCRIPTION/DNA	* Protein * DNA	Zhang, Y.	10.2210/pdb2ld5/pdb
2LKX	NMR structure of the homeodomain of Pitx2 in complex with a TAATCC DNA binding site	2012-05-02	2LKX	TRANSCRIPTION/DNA	* Protein * DNA	Baird-Titus, J.M., Doerdelmann, T., Chaney, B.A., Clark-Baldwin, K., Dave, V., Ma, J.	10.2210/pdb2lkx/pdb
2LP0	The solution structure of homeodomain-protein complex HoxC9-Geminin	2012-06-06		TRANSCRIPTION/CELL CYCLE	* Protein	Liu, C., Zhou, B., Xu, Z., Zhu, G.	10.2210/pdb2lp0/pdb
2M0C	Solution NMR Structure of Homeobox Domain of Human ALX4, Northeast Structural Genomics Consortium (NESG) Target HR4490C	2012-11-21		GENE REGULATION	* Protein	Xu, X., Eletsky, A., Pulavarti, S., Lee, D., Janjua, H., Xiao, R., Acton, T.B., Everett, J.K., Montelione, G.T., Szyperski, T., Northeast Structural Genomics Consortium (NESG)	10.2210/pdb2m0c/pdb
2M34	NMR Structure of the homeodomain transcription factor Gbx1 from Homo sapiens	2013-01-23		TRANSCRIPTION	* Protein	Proudfoot, A., Serrano, P., Geralt, M., Wuthrich, K., Partnership for Stem Cell Biology (STEMCELL), Joint Center for Structural Genomics (JCSG)	10.2210/pdb2m34/pdb
2ME0	NMR Structure of the homeodomain transcription factor Gbx1 from Homo sapiens solved in the presence of the DNA sequence CGACTAATTAGTCG	2013-10-02		TRANSCRIPTION	* Protein	Proudfoot, A., Serrano, P., Geralt, M., Wuthrich, K., Joint Center for Structural Genomics (JCSG), Partnership for Stem Cell Biology (STEMCELL)	10.2210/pdb2me0/pdb
2ME6	NMR Structure of the homeodomain transcription factor Gbx1 from Homo sapiens in complex with the DNA sequence CGACTAATTAGTCG	2013-10-30	2ME6	TRANSCRIPTION/DNA	* Protein * DNA	Proudfoot, A., Serrano, P., Geralt, M., Wuthrich, K., Joint Center for Structural Genomics (JCSG), Partnership for Stem Cell Biology (STEMCELL)	10.2210/pdb2me6/pdb
2P6J	Full-sequence computational design and solution structure of a thermostable protein variant	2007-08-14		DE NOVO PROTEIN	* Protein	Shah, P.S., Hom, G.K., Ross, S.A., Lassila, J.K., Crowhurst, K.A., Mayo, S.L.	10.2210/pdb2p6j/pdb
2P81	Engrailed homeodomain helix-turn-helix motif	2007-06-12		TRANSCRIPTION	* Protein	Religa, T.L.	10.2210/pdb2p81/pdb
2VI6	CRYSTAL STRUCTURE OF THE NANOG HOMEODOMAIN	2008-01-15		TRANSCRIPTION	* Protein	Jauch, R., Ng, C.K.L., Saitakendu, K.S., Stevens, R.C., Kolatkar, P.R.	10.2210/pdb2vi6/pdb
2YS9	structure of the third Homeodomain from the human homeobox and leucine zipper protein, Homez	2007-10-09		TRANSCRIPTION	* Protein	Ohnishi, S., Tomizawa, T., Koshiba, S., Harada, T., Watanabe, S., Kigawa, T., Yokoyama, S., RIKEN Structural Genomics/Proteomics Initiative (RSGI)	10.2210/pdb2ys9/pdb
3A01	Crystal structure of Aristaless and Clawless homeodomains bound to DNA	2010-03-09	PD1250	Gene Regulation/DNA	* Protein * DNA	Miyazono, K., Nagata, K., Saigo, K., Kojima, T., Tanokura, M.	10.2210/pdb3a01/pdb
3A02	Crystal structure of Aristaless homeodomain	2010-03-09		Gene Regulation	* Protein	Miyazono, K., Nagata, K., Saigo, K., Kojima, T., Tanokura, M.	10.2210/pdb3a02/pdb
3A03	Crystal structure of Hox11L1 homeodomain = TLX2	2010-03-09		Gene Regulation	* Protein	Miyazono, K., Nagata, K., Saigo, K., Kojima, T., Tanokura, M.	10.2210/pdb3a03/pdb
3HDD	ENGRAILED HOMEODOMAIN DNA COMPLEX	1998-11-11	PD0016	TRANSCRIPTION/DNA	* Protein * DNA	Fraenkel, E., Rould, M.A., Chambers, K.A., Pabo, C.O.	10.2210/pdb3hdd/pdb
3LNQ	Structure of Aristaless homeodomain in complex with DNA	2010-04-28	NA0441	Gene Regulation/DNA	* Protein * DNA	Takamura, Y., Miyazono, K., Nagata, K., Saigo, K., Kojima, T., Tanokura, M.	10.2210/pdb3lnq/pdb
3RKQ	NKX2.5 Homeodomain dimer bound to ANF-242 DNA	2012-05-09	NA1097	TRANSCRIPTION/DNA	* Protein * DNA	Genis, C., Scone, P., Kasahara, H., Nam, H.-J.	10.2210/pdb3rkq/pdb
3ZOB	Solution structure of chicken Engrailed 2 homeodomain	2013-08-28		DNA-BINDING PROTEIN	* Protein	Carlier, L., Balayssac, S., Cantrelle, F.X., Khemtemourian, L., Chassaing, G., Joliot, A., Lequin, O.	10.2210/pdb3zob/pdb
9ANT	ANTENNAPEDIA HOMEODOMAIN-DNA COMPLEX	1998-10-14	PD0007	TRANSCRIPTION/DNA	* Protein * DNA	Fraenkel, E., Pabo, C.O.	10.2210/pdb9ant/pdb
4RBO	Crystal structure of a Nanog homeobox (NANOG) from Homo sapiens at 3.30 A resolution	2014-10-01	NA3168	DNA BINDING PROTEIN, TRANSCRIPTION/DNA	* Protein * DNA	Joint Center for Structural Genomics (JCSG), Partnership for Stem Cell Biology (STEMCELL)	10.2210/pdb4rbo/pdb
	TALE & TALE-Hox complex
3K2A	Crystal structure of the homeobox domain of human homeobox protein Meis2	2010-10-13		DNA BINDING PROTEIN	* Protein	Lam, R., Soloveychik, M., Battaile, K.P., Romanov, V., Lam, K., Beletskaya, I., Gordon, E., Pai, E.F., Chirgadze, N.Y.	10.2210/pdb3k2a/pdb
1X2N	Solution structure of the homeobox domain of human homeobox protein PKNOX1	2005-10-26		TRANSCRIPTION	* Protein	Kamatari, Y.O., Tomizawa, T., Koshiba, S., Inoue, M., Kigawa, T., Yokoyama, S., RIKEN Structural Genomics/Proteomics Initiative (RSGI)	10.2210/pdb1x2n/pdb
3K2A	Crystal structure of the homeobox domain of human homeobox protein Meis2	2010-10-13		DNA BINDING PROTEIN	* Protein	Lam, R., Soloveychik, M., Battaile, K.P., Romanov, V., Lam, K., Beletskaya, I., Gordon, E., Pai, E.F., Chirgadze, N.Y.	10.2210/pdb3k2a/pdb
1LFU	NMR Solution Stucture of the Extended PBX Homeodomain Bound to DNA	2003-01-14	1LFU	TRANSCRIPTION	* Protein * DNA	Sprules, T., Green, N., Featherstone, M., Gehring, K.	10.2210/pdb1lfu/pdb
1B72	PBX1, HOMEOBOX PROTEIN HOX-B1/DNA TERNARY COMPLEX	1999-02-19	PD0075	PROTEIN/DNA	* Protein * DNA	Piper, D.E., Batchelor, A.H., Chang, C.-P., Cleary, M.L., Wolberger, C.	10.2210/pdb1b72/pdb
1B8I	STRUCTURE OF THE HOMEOTIC UBX/EXD/DNA TERNARY COMPLEX	1999-04-12	PD0042	TRANSCRIPTION/DNA	* Protein * DNA	Passner, J.M., Ryoo, H.-D., Shen, L., Mann, R.S., Aggarwal, A.K.	10.2210/pdb1b8i/pdb
2R5Y	Structure of Scr/Exd complex bound to a consensus Hox-Exd site	2008-02-05	PD1071	TRANSCRIPTION/DNA	* Protein * DNA	Aggarwal, A.K., Passner, J.M., Jain, R.	10.2210/pdb2r5y/pdb
2R5Z	Structure of Scr/Exd complex bound to a DNA sequence derived from the fkh gene	2008-02-05	PD1072	TRANSCRIPTION/DNA	* Protein * DNA	Aggarwal, A.K., Passner, J.M., Jain, R.	10.2210/pdb2r5z/pdb
1AKH	MAT A1/ALPHA2/DNA TERNARY COMPLEX	1998-05-20	PDR049	DNA BINDING PROTEIN/DNA	* Protein * DNA	Li, T., Jin, Y., Vershon, A.K., Wolberger, C.	10.2210/pdb1akh/pdb
1APL	CRYSTAL STRUCTURE OF A MAT-ALPHA2 HOMEODOMAIN-OPERATOR COMPLEX SUGGESTS A GENERAL MODEL FOR HOMEODOMAIN-DNA INTERACTIONS	1993-10-21	PDT005	DNA BINDING PROTEIN/DNA	* Protein * DNA	Wolberger, C., Vershon, A.K., Liu, B., Johnson, A.D., Pabo, C.O.	10.2210/pdb1apl/pdb
2DMN	The solution structure of the homeobox domain of human homeobox protein TGIF2LX	2006-10-22		TRANSCRIPTION	* Protein	Tochio, N., Ohnishi, S., Sasagawa, A., Saito, K., Koshiba, S., Inoue, M., Kigawa, T., Yokoyama, S., RIKEN Structural Genomics/Proteomics Initiative (RSGI)	10.2210/pdb2dmn/pdb
1DU6	SOLUTION STRUCTURE OF THE TRUNCATED PBX HOMEODOMAIN	2000-08-16		GENE REGULATION	* Protein	Sprules, T., Green, N., Featherstone, M., Gehring, K.	10.2210/pdb1du6/pdb
1K61	MATALPHA2 HOMEODOMAIN BOUND TO DNA	2002-12-11	PD0257	TRANSCRIPTION/DNA	* Protein * DNA	Aishima, J., Gitti, R.K., Noah, J.E., Gan, H.H., Schlick, T., Wolberger, C.	10.2210/pdb1k61/pdb
1LE8	Crystal Structure of the MATa1/MATalpha2-3A Heterodimer Bound to DNA Complex	2002-05-03	PD0308	TRANSCRIPTION/DNA	* Protein * DNA	Ke, A., Mathias, J.R., Vershon, A.K., Wolberger, C.	10.2210/pdb1le8/pdb
1MNM	YEAST MATALPHA2/MCM1/DNA TERNARY TRANSCRIPTION COMPLEX CRYSTAL STRUCTURE	1998-03-18	PDR036	TRANSCRIPTION/DNA	* Protein * DNA	Tan, T.J.Richmond S.	10.2210/pdb1mnm/pdb
1PUF	Crystal Structure of HoxA9 and Pbx1 homeodomains bound to DNA	2003-09-02	PD0455	Transcription/DNA	* Protein * DNA	Laronde-Leblanc, N.A., Wolberger, C.	10.2210/pdb1puf/pdb
1YRN	CRYSTAL STRUCTURE OF THE MATA1/MATALPHA2 HOMEODOMAIN HETERODIMER BOUND TO DNA	1996-01-29	PDT028	DNA BINDING PROTEIN/DNA	* Protein * DNA	Li, T., Stark, M.R., Johnson, A.D., Wolberger, C.	10.2210/pdb1yrn/pdb
2LK2	Solution NMR structure of homeobox domain (171-248) of human homeobox protein TGIF1, Northeast Structural Genomics Consortium Target HR4411B	2011-10-26		TRANSCRIPTION	* Protein	Yang, Y., Ramelot, T.A., Cort, J.R., Shastry, R., Ciccosanti, C., Hamilton, K., Acton, T.B., Xiao, R., Everett, J.K., Montelione, G.T., Kennedy, M.A., Northeast Structural Genomics Consortium (NESG)	10.2210/pdb2lk2/pdb
	POU
1CQT	CRYSTAL STRUCTURE OF A TERNARY COMPLEX CONTAINING AN OCA-B PEPTIDE, THE OCT-1 POU DOMAIN, AND AN OCTAMER ELEMENT	1999-11-15	PD0092	GENE REGULATION/DNA	* Protein * DNA	Chasman, D.I., Cepek, K., Sharp, P.A., Pabo, C.O.	10.2210/pdb1cqt/pdb
1AU7	PIT-1 MUTANT/DNA COMPLEX	1998-01-28	PDR034	TRANSCRIPTION/DNA	* Protein * DNA	Jacobson, E.M., Li, P., Leon-Del-Rio, A., Rosenfeld, M.G., Aggarwal, A.K.	10.2210/pdb1au7/pdb
1O4X	TERNARY COMPLEX OF THE DNA BINDING DOMAINS OF THE OCT1 AND SOX2 TRANSCRIPTION FACTORS WITH A 19MER OLIGONUCLEOTIDE FROM THE HOXB1 REGULATORY ELEMENT	2004-01-27	1O4X	TRANSCRIPTION/DNA	* Protein * DNA	Clore, G.M., Williams, D.C.	10.2210/pdb1o4x/pdb
1OCP	SOLUTION STRUCTURE OF OCT3 POU-HOMEODOMAIN	1995-09-15		DNA-BINDING PROTEIN	* Protein	Morita, E.H., Hayashi, F., Shirakawa, M., Kyogoku, Y.	10.2210/pdb1ocp/pdb
1OCT	CRYSTAL STRUCTURE OF THE OCT-1 POU DOMAIN BOUND TO AN OCTAMER SITE: DNA RECOGNITION WITH TETHERED DNA-BINDING MODULES	1994-08-31	PDT019	TRANSCRIPTION/DNA	* Protein * DNA	Klemm, J.D., Rould, M.A., Aurora, R., Herr, W., Pabo, C.O.	10.2210/pdb1oct/pdb
1HDP	SOLUTION STRUCTURE OF A POU-SPECIFIC HOMEODOMAIN: 3D-NMR STUDIES OF HUMAN B-CELL TRANSCRIPTION FACTOR OCT-2	1995-01-26		DNA-BINDING PROTEIN	* Protein	Sivaraja, M., Botfield, M.C., Mueller, M., Jancso, A., Weiss, M.A.	10.2210/pdb1hdp/pdb
1BW5	THE NMR SOLUTION STRUCTURE OF THE HOMEODOMAIN OF THE RAT INSULIN GENE ENHANCER PROTEIN ISL-1, 50 STRUCTURES	1999-06-15		DNA-BINDING PROTEIN	* Protein	Ippel, J.H., Larsson, G., Behravan, G., Zdunek, J., Lundqvist, M., Schleucher, J., Lycksell, P.-O., Wijmenga, S.S.	10.2210/pdb1bw5/pdb
2XSD	CRYSTAL STRUCTURE OF THE DIMERIC OCT-6 (POU3F1) POU DOMAIN BOUND TO PALINDROMIC MORE DNA	2010-10-20	2XSD	TRANSCRIPTION/DNA	* Protein * DNA	Jauch, R., Choo, S.H., Ng, C.K.L., Kolatkar, P.R.	10.2210/pdb2xsd/pdb
3L1P	POU protein:DNA complex	2010-12-15	NA0393	TRANSCRIPTION/DNA	* Protein * DNA	Vahokoski, J., Groves, M.R., Pogenberg, V., Wilmanns, M.	10.2210/pdb3l1p/pdb
1HF0	Crystal structure of the DNA-binding domain of Oct-1 bound to DNA as a dimer pore	2001-11-10	PD0274	TRANSCRIPTION	* Protein * DNA	Remenyi, A., Tomilin, A., Pohl, E., Scholer, H.R., Wilmanns, M.	10.2210/pdb1hf0/pdb
1E3O	Crystal structure of Oct-1 POU dimer bound to MORE	2001-11-10	PD0225	TRANSCRIPTION	* Protein * DNA	Remenyi, A., Tomilin, A., Pohl, E., Schoeler, H., Wilmanns, M.	10.2210/pdb1e3o/pdb
1GT0	Crystal structure of a POU/HMG/DNA ternary complex	2003-01-30	NA0261	TRANSCRIPTION	* Protein * DNA	Remenyi, A., Wilmanns, M.	10.2210/pdb1gt0/pdb
3D1N	Structure of human Brn-5 transcription factor in complex with corticotrophin-releasing hormone gene promoter	2009-05-26	PD1136	TRANSCRIPTION REGULATOR/DNA	* Protein * DNA	Pereira, J.H., Ha, S.C., Kim, S.-H.	10.2210/pdb3d1n/pdb
1POG	SOLUTION STRUCTURE OF THE OCT-1 POU-HOMEO DOMAIN DETERMINED BY NMR AND RESTRAINED MOLECULAR DYNAMICS	1995-07-31		DNA BINDING PROTEIN	* Protein	Cox, M., Van Tilborg, P.J.A., De Laat, W., Boelens, R., Van Leeuwen, H.C., Van Der Vliet, P.C., Kaptein, R.	10.2210/pdb1pog/pdb
1POU	THE SOLUTION STRUCTURE OF THE OCT-1 POU-SPECIFIC DOMAIN REVEALS A STRIKING SIMILARITY TO THE BACTERIOPHAGE LAMBDA REPRESSOR DNA-BINDING DOMAIN	1994-10-15		DNA-BINDING PROTEIN	* Protein	Assa-Munt, N., Mortishire-Smith, R.J., Aurora, R., Herr, W., Wright, P.E.	10.2210/pdb1pou/pdb
	HNF
4J19	Structure of a novel telomere repeat binding protein bound to DANN -HMBOX1-HOT1 LDB like	2013-05-29	NA2249	Transcription/DNA	* Protein * DNA	Kappei, D., Butter, F., Benda, C., Scheibe, M., Draskovic, I., Stevense, M., Lopes Novo, C., Basquin, C., Krastev, D.B., Kittler, R., Jessberger, R., Londono-Vallejo, A.J., Mann, M., Buchholz, F.	10.2210/pdb4j19/pdb
1IC8	HEPATOCYTE NUCLEAR FACTOR 1A BOUND TO DNA : MODY3 GENE PRODUCT	2002-11-27	PD0208	TRANSCRIPTION/DNA	* Protein * DNA	Chi, Y-.I., Frantz, J.D., Oh, B-.C., Hansen, L., Dhe-Paganon, S., Shoelson, S.E.	10.2210/pdb1ic8/pdb
2LFB	HOMEODOMAIN FROM RAT LIVER LFB1/HNF1 TRANSCRIPTION FACTOR, NMR, 20 STRUCTURES	1997-03-12		DNA-BINDING	* Protein	Schott, O., Billeter, M., Leiting, B., Wider, G., Wuthrich, K.	10.2210/pdb2lfb/pdb
1LFB	THE X-RAY STRUCTURE OF AN ATYPICAL HOMEODOMAIN PRESENT IN THE RAT LIVER TRANSCRIPTION FACTOR LFB1(SLASH)HNF1 AND IMPLICATIONS FOR DNA BINDING	1993-10-31		TRANSCRIPTION REGULATION	* Protein	Ceska, T.A., Lamers, M., Monaci, P., Nicosia, A., Cortese, R., Suck, D.	10.2210/pdb1lfb/pdb
2H8R	Hepatocyte Nuclear Factor 1b bound to DNA: MODY5 Gene Product	2007-06-19	PD0820	TRANSCRIPTION ACTIVATOR/DNA	* Protein * DNA	Lu, P., Rha, G.B., Chi, Y.I.	10.2210/pdb2h8r/pdb
2CUF	Solution structure of the homeobox domain of the human hypothetical protein FLJ21616 HMBOX1	2005-11-26		DNA BINDING PROTEIN	* Protein	Ohnishi, S., Kigawa, T., Tomizawa, T., Koshiba, S., Inoue, M., Yokoyama, S., RIKEN Structural Genomics/Proteomics Initiative (RSGI)	10.2210/pdb2cuf/pdb
2DA6	Solution structure of the homeobox domain of Hepatocyte nuclear factor 1-beta (HNF-1beta)	2006-12-26		DNA binding protein	* Protein	Ohnishi, S., Kigawa, T., Sato, M., Koshiba, S., Inoue, M., Yokoyama, S., RIKEN Structural Genomics/Proteomics Initiative (RSGI)	10.2210/pdb2da6/pdb
	PRD
1FJL	HOMEODOMAIN FROM THE DROSOPHILA PAIRED PROTEIN BOUND TO A DNA OLIGONUCLEOTIDE	1996-06-20	PDE025	TRANSCRIPTION/DNA	* Protein * DNA	Wilson, D.S., Guenther, B., Desplan, C., Kuriyan, J.	10.2210/pdb1fjl/pdb
1K78	Pax5(1-149)+Ets-1(331-440)+DNA	2002-01-04	PD0259	TRANSCRIPTION/DNA	* Protein * DNA	Garvie, C.W., Hagman, J., Wolberger, C.	10.2210/pdb1k78/pdb
1MDM	INHIBITED FRAGMENT OF ETS-1 AND PAIRED DOMAIN OF PAX5 BOUND TO DNA	2002-12-11	PD0338	TRANSCRIPTION/DNA	* Protein * DNA	Garvie, C.W., Pufall, M.A., Graves, B.J., Wolberger, C.	10.2210/pdb1mdm/pdb
1PDN	CRYSTAL STRUCTURE OF A PAIRED DOMAIN-DNA COMPLEX AT 2.5 ANGSTROMS RESOLUTION REVEALS STRUCTURAL BASIS FOR PAX DEVELOPMENTAL MUTATIONS	1995-07-31	PDR018	GENE REGULATION/DNA	* Protein * DNA	Xu, W., Rould, M.A., Jun, S., Desplan, C., Pabo, C.O.	10.2210/pdb1pdn/pdb
2CUE	Solution structure of the homeobox domain of the human paired box protein Pax-6	2005-11-26		TRANSCRIPTION	* Protein	Ohnishi, S., Kigawa, T., Tochio, N., Tomizawa, T., Koshiba, S., Inoue, M., Yokoyama, S., RIKEN Structural Genomics/Proteomics Initiative (RSGI)	10.2210/pdb2cue/pdb
2K27	Solution structure of Human Pax8 Paired Box Domain	2008-09-30		TRANSCRIPTION REGULATOR	* Protein	Codutti, L., Esposito, G., Corazza, A., Fogolari, F., Tell, G., Vascotto, C., van Ingen, H., Boelens, R., Viglino, P., Quadrifoglio, F.	10.2210/pdb2k27/pdb
6PAX	CRYSTAL STRUCTURE OF THE HUMAN PAX-6 PAIRED DOMAIN-DNA COMPLEX REVEALS A GENERAL MODEL FOR PAX PROTEIN-DNA INTERACTIONS	1999-07-13	PD0050	GENE REGULATION/DNA	* Protein * DNA	Xu, H.E., Rould, M.A., Xu, W., Epstein, J.A., Maas, R.L., Pabo, C.O.	10.2210/pdb6pax/pdb
3CMY	Structure of a homeodomain in complex with DNA PAX3 homeodomain	2009-02-17	PD1100	TRANSCRIPTION REGULATOR/DNA	* Protein * DNA	Birrane, G., Ladias, J.A.A., Soni, A.	10.2210/pdb3cmy/pdb
	SIX/SO
4EGC	Crystal Structure of MBP-fused Human Six1 Bound to Human Eya2 Eya Domain	2013-02-27		TRANSCRIPTION/HYDROLASE	* Protein	Zhao, R., Patrick, A.N.	10.2210/pdb4egc/pdb
	CUT
1S7E	Solution structure of HNF-6 ONECUT	2004-12-28		TRANSCRIPTION	* Protein	Liao, X., Sheng, W.	10.2210/pdb1s7e/pdb
1WH6	Solution structure of the second CUT domain of human Homeobox protein Cux-2	2004-11-28		TRANSCRIPTION	* Protein	Nameki, N., Tochio, N., Koshiba, S., Kigawa, T., Yokoyama, S., RIKEN Structural Genomics/Proteomics Initiative (RSGI)	10.2210/pdb1wh6/pdb
1WH8	Solution structure of the third CUT domain of human Homeobox protein Cux-2	2004-11-28		TRANSCRIPTION	* Protein	Nameki, N., Tochio, N., Koshiba, S., Kigawa, T., Yokoyama, S., RIKEN Structural Genomics/Proteomics Initiative (RSGI)	10.2210/pdb1wh8/pdb
1WI3	Solution structure of the homeodomain of KIAA1034 protein DNA-binding protein SATB2	2004-11-28		DNA BINDING PROTEIN	* Protein	Izumi, K., Yoshida, M., Hayashi, F., Hatta, R., Yokoyama, S., RIKEN Structural Genomics/Proteomics Initiative (RSGI)	10.2210/pdb1wi3/pdb
1WIZ	Solution structure of the first CUT domain of KIAA1034 protein SATB2	2004-11-28		DNA BINDING PROTEIN	* Protein	Inoue, K., Nameki, S., Hayashi, F., Kigawa, T., Yokoyama, S.	10.2210/pdb1wiz/pdb
1X2L	Solution structure of the CUT domain of human homeobox protein Cux-2 (Cut-like 2)	2005-10-26		TRANSCRIPTION	* Protein	Kamatari, Y.O., Tomizawa, T., Koshiba, S., Inoue, M., Kigawa, T., Yokoyama, S., RIKEN Structural Genomics/Proteomics Initiative (RSGI)	10.2210/pdb1x2l/pdb
1YSE	Solution structure of the MAR-binding domain of SATB1	2006-01-03		DNA BINDING PROTEIN	* Protein	Yamaguchi, H., Tateno, M., Yamasaki, K.	10.2210/pdb1yse/pdb
2CSF	Solution structure of the second CUT domain of human SATB2	2005-11-21		TRANSCRIPTION	* Protein	Inoue, K., Hayashi, F., Yokoyama, S.	10.2210/pdb2csf/pdb
2L1P	NMR solution structure of the N-terminal domain of DNA-binding protein SATB1 from Homo sapiens: Northeast Structural Genomics Target HR4435B(179-250)	2010-09-29		DNA BINDING PROTEIN	* Protein	Swapna, G.V.T., Montelione, A.F., Shastry, R., Ciccosanti, C., Janjua, H., Xiao, R., Acton, T.B., Everett, J.K., Montelione, G.T.	10.2210/pdb2l1p/pdb
2D5V	Crystal structure of HNF-6alpha DNA-binding domain in complex with the TTR promoter - onecut	2006-12-05	PD0739	TRANSCRIPTION/DNA	* Protein * DNA	Iyaguchi, D., Yao, M., Watanabe, N., Nishihira, J., Tanaka, I.	10.2210/pdb2d5v/pdb
2O49	Crystal Structure of the N-terminal CUT domain of SATB1 Bound to Matrix Attachment Region DNA	2007-08-14	PD0946	TRANSCRIPTION/DNA	* Protein * DNA	Yamasaki, K., Akiba, T., Yamasaki, T., Harata, K.	10.2210/pdb2o49/pdb
2O4A	Crystal Structure of the N-terminal CUT Domain of SATB1 Bound to Matrix Attachment Region DNA	2007-08-14	PD0947	TRANSCRIPTION/DNA	* Protein * DNA	Yamasaki, K., Akiba, T., Yamasaki, T., Harata, K.	10.2210/pdb2o4a/pdb
3NZL	Crystal Structure of the N-terminal domain of DNA-binding protein SATB1 from Homo sapiens, Northeast Structural Genomics Consortium Target HR4435B	2010-09-22		TRANSCRIPTION	* Protein	Forouhar, F., Abashidze, M., Seetharaman, J., Kuzin, A.P., Patel, P., Xiao, R., Ciccosanti, C., Shastry, R., Everett, J.K., Nair, R., Acton, T.B., Rost, B., Montelione, G.T., Hunt, J.F., Tong, L.	10.2210/pdb3nzl/pdb
3TUO	Crystal structure of N-terminal domain of DNA-binding protein satb1 COMPASS domain	2012-02-01		DNA BINDING PROTEIN	* Protein	Wang, Z., Yang, X., Chu, X., Zhang, J., Zhou, H., Shen, Y., Long, J.	10.2210/pdb3tuo/pdb
4Q2J	A novel structure-based mechanism for DNA-binding of SATB, mouse COMPASS domain	2015-03-11		DNA binding protein	* Protein	Wang, Z., Yang, X., Guo, S., Yang, Y., Su, X.C.,Shen, Y., Long, J.	10.2210/pdb4q2j/pdb
	PROS
1MIJ	Crystal Structure of the Homeo-prospero Domain of D. melanogaster Prospero	2002-12-04		TRANSCRIPTION	* Protein	Ryter, J.M., Doe, C.Q., Matthews, B.W.	10.2210/pdb1mij/pdb
1XPX	Structural basis of prospero-DNA interaction; implications for transcription regulation in developing cells	2005-05-03	PD0602	TRANSCRIPTION REGULATION/DNA	* Protein * DNA	Yousef, M.S., Matthews, B.W.	10.2210/pdb1xpx/pdb
2LMD	Minimal Constraints Solution NMR Structure of Prospero Homeobox protein 1 from Homo sapiens, Northeast Structural Genomics Consortium Target HR4660B	2011-12-21		TRANSCRIPTION	* Protein	Rossi, P., Lange, O.A., Lee, H., Maglaqui, M., Janjua, H., Ciccosanti, C., Zhao, L., Acton, T.B., Xiao, R., Everett, J.K., Montelione, G.T., Northeast Structural Genomics Consortium (NESG)	10.2210/pdb2lmd/pdb
	LIM
2DMQ	Solution structure of the homeobox domain of LIM/homeobox protein Lhx9	2006-10-24		DNA BINDING PROTEIN	* Protein	Ohnishi, S., Tochio, N., Koshiba, S., Inoue, M., Kigawa, T., Yokoyama, S., RIKEN Structural Genomics/Proteomics Initiative (RSGI)	10.2210/pdb2dmq/pdb
2JTN	NMR Solution Structure of a ldb1-LID:Lhx3-LIM complex	2008-06-17		PROTEIN BINDING/TRANSCRIPTION	* Protein	Lee, C., Nancarrow, A.L., Mackay, J.P., Matthews, J.M.	10.2210/pdb2jtn/pdb
2RGT	Crystal Structure of Lhx3 LIM domains 1 and 2 with the binding domain of Isl1	2008-08-12		METAL BINDING PROTEIN	* Protein	Bhati, M., Lee, M., Guss, J.M., Matthews, J.M.	10.2210/pdb2rgt/pdb
3MMK	The structural basis for partial redundancy in a class of transcription factors, the lim-homeodomain proteins, in neural cell type specification	2011-07-13		METAL BINDING PROTEIN	* Protein	Gadd, M.S., Langley, D.B., Guss, J.M., Matthews, J.M.	10.2210/pdb3mmk/pdb
4JCJ	Crystal structure of Isl1 LIM domains with Ldb1 LIM-interaction domain	2013-06-19		PROTEIN BINDING	* Protein	Gadd, M.S., Jacques, D.A., Guss, J.M., Matthews, J.M.	10.2210/pdb4jcj/pdb
	ZF
3NAR	Crystal structure of ZHX1 HD4 (zinc-fingers and homeoboxes protein 1, homeodomain 4)	2010-07-07		Transcription	* Protein	Ren, J., Bird, L.E., Owens, R.J., Stammers, D.K., Oxford Protein Production Facility (OPPF)	10.2210/pdb3nar/pdb
3NAU	Crystal structure of ZHX2 HD2 (zinc-fingers and homeoboxes protein 2, homeodomain 2)	2010-07-07		Transcription	* Protein	Ren, J., Bird, L.E., Owens, R.J., Stammers, D.K., Oxford Protein Production Facility (OPPF)	10.2210/pdb3nau/pdb
2DMP	Solution structure of the third homeobox domain of Zinc fingers and homeoboxes protein 2	2006-10-24		DNA BINDING PROTEIN	* Protein	Ohnishi, S., Sasagawa, A., Saito, K., Koshiba, S., Inoue, M., Kigawa, T., Yokoyama, S., RIKEN Structural Genomics/Proteomics Initiative (RSGI)	10.2210/pdb2dmp/pdb
2DA1	Solution structure of the first homeobox domain of AT-binding transcription factor 1 (ATBF1)	2006-06-13		TRANSCRIPTION	* Protein	Ohnishi, S., Kigawa, T., Tomizawa, T., Koshiba, S., Inoue, M., Yokoyama, S., RIKEN Structural Genomics/Proteomics Initiative (RSGI)	10.2210/pdb2da1/pdb
2DA2	Solution structure of the second homeobox domain of AT-binding transcription factor 1 (ATBF1)	2006-06-13		TRANSCRIPTION	* Protein	Ohnishi, S., Kigawa, T., Tochio, N., Koshiba, S., Inoue, M., Yokoyama, S., RIKEN Structural Genomics/Proteomics Initiative (RSGI)	10.2210/pdb2da2/pdb
2DA3	Solution structure of the third homeobox domain of AT-binding transcription factor 1 (ATBF1)	2006-06-13		TRANSCRIPTION	* Protein	Ohnishi, S., Kigawa, T., Tomizawa, T., Koshiba, S., Inoue, M., Yokoyama, S., RIKEN Structural Genomics/Proteomics Initiative (RSGI)	10.2210/pdb2da3/pdb
2DA5	Solution structure of the second homeobox domain of Zinc fingers and homeoboxes protein 3 (Triple homeobox 1 protein)	2006-06-13		DNA BINDING PROTEIN	* Protein	Ohnishi, S., Kigawa, T., Saito, K., Koshiba, S., Inoue, M., Yokoyama, S., RIKEN Structural Genomics/Proteomics Initiative (RSGI)	10.2210/pdb2da5/pdb
2DA7	Solution structure of the homeobox domain of Zinc finger homeobox protein 1b (Smad interacting protein 1)	2006-12-26		DNA BINDING PROTEIN	* Protein	Ohnishi, S., Kigawa, T., Sato, M., Koshiba, S., Inoue, M., Yokoyama, S., RIKEN Structural Genomics/Proteomics Initiative (RSGI)	10.2210/pdb2da7/pdb
2DN0	Solution structure of the second homeobox domain of human zinc fingers and homeoboxes protein 3	2006-10-24		TRANSCRIPTION	* Protein	Seimiya, K., Kurosaki, C., Hayashi, F., Yoshida, M., Yokoyama, S., RIKEN Structural Genomics/Proteomics Initiative (RSGI)	10.2210/pdb2dn0/pdb
2E19	Solution structure of the homeobox domain from human NIL-2-A zinc finger protein, transcription factor 8	2007-04-24		TRANSCRIPTION	* Protein	Ohnishi, S., Tochio, N., Koshiba, S., Harada, T., Watanabe, S., Kigawa, T., Yokoyama, S., RIKEN Structural Genomics/Proteomics Initiative (RSGI)	10.2210/pdb2e19/pdb
2ECB	The solution structure of the third homeobox domain of human zinc fingers and homeoboxes protein	2007-02-27		TRANSCRIPTION	* Protein	Ohnishi, S., Tochio, N., Sasagawa, A., Saito, K., Koshiba, S., Inoue, M., Kigawa, T., Yokoyama, S., RIKEN Structural Genomics/Proteomics Initiative (RSGI)	10.2210/pdb2ecb/pdb
2LY9	Solution NMR Structure of Homeobox 2 Domain from Human ZHX1 repressor, Northeast Structural Genomics Consortium (NESG) Target HR7907F	2012-11-14		TRANSCRIPTION	* Protein	Xu, X., Eletsky, A., Mills, J.L., Pulavarti, S.V.S.R.K., Lee, D., Kohan, E., Janjua, H., Xiao, R., Acton, T.B., Everett, J.K., Montelione, G.T., Szyperski, T., Northeast Structural Genomics Consortium (NESG)	10.2210/pdb2ly9/pdb
2YRK	Solution structure of the zf-C2H2 domain in zinc finger homeodomain 4 - NO HD	2007-10-02		TRANSCRIPTION	* Protein	Tanabe, W., Suzuki, S., Muto, Y., Inoue, M., Kigawa, T., Shirouzu, M., Tarada, T., Yokoyama, S., RIKEN Structural Genomics/Proteomics Initiative (RSGI)	10.2210/pdb2yrk/pdb
	CERS
1X2M	Solution structure of the homeobox domain of mouse LAG1 longevity assurance homolog 6	2005-10-26		TRANSCRIPTION	* Protein	Kamatari, Y.O., Tomizawa, T., Koshiba, S., Inoue, M., Kigawa, T., Yokoyama, S., RIKEN Structural Genomics/Proteomics Initiative (RSGI)	10.2210/pdb1x2m/pdb
2CQX	Solution structure of RSGI RUH-034, a homeodomain from mouse cDNA - LAG1 longevity assurance homolog 5	2005-11-20		STRUCTURAL GENOMICS, UNKNOWN FUNCTION	* Protein	Ruhul Momen, A.Z.M., Onuki, H., Hirota, H., Tomizawa, T., Koshiba, S., Kigawa, T., Yokoyama, S., RIKEN Structural Genomics/Proteomics Initiative (RSGI)	10.2210/pdb2cqx/pdb
	PHD finger (zinc finger found in a plant homeodomain gene family (PHD)
2V85	CRYSTAL STRUCTURE OF RAG2-PHD FINGER IN COMPLEX WITH H3R2ME1K4ME3 PEPTIDE	2007-12-11		PROTEIN BINDING	* Protein	Ramon-Maiques, S., Yang, W.	10.2210/pdb2v85/pdb
2V86	Crystal structure of RAG2-PHD finger in complex with H3R2me2aK4me3 peptide	2007-12-11		PROTEIN BINDING	* Protein	Ramon-Maiques, S., Yang, W.	10.2210/pdb2v86/pdb
2V87	Crystal structure of RAG2-PHD finger in complex with H3R2me2sK4me3 peptide	2007-12-11		PROTEIN BINDING	* Protein	Ramon-Maiques, S., Yang, W.	10.2210/pdb2v87/pdb
2V88	Crystal structure of RAG2-PHD finger in complex with H3R2me2sK4me2 peptide	2007-12-11		PROTEIN BINDING	* Protein	Ramon-Maiques, S., Yang, W.	10.2210/pdb2v88/pdb
2V89	Crystal structure of RAG2-PHD finger in complex with H3K4me3 peptide at 1.1A resolution	2007-12-11		PROTEIN BINDING	* Protein	Ramon-Maiques, S., Yang, W.	10.2210/pdb2v89/pdb
2K1J	Plan homeodomain finger of tumour supressor ING4	2008-04-15		GENE REGULATION	* Protein	Palacios, A., Garcia, P., Padro, D., Lopez-Hernandez, E., Blanco, F.J.	10.2210/pdb2k1j/pdb
2KWN	Solution structure of the double PHD (plant homeodomain) fingers of human transcriptional protein DPF3b bound to a histone H4 peptide containing acetylation at Lysine 16	2010-07-14		METAL BINDING PROTEIN	* Protein	Zeng, L., Zhang, Q., Li, S., Plotnikov, A.N., Walsh, M.J., Zhou, M.	10.2210/pdb2kwn/pdb
2KWO	Solution structure of the double PHD (plant homeodomain) fingers of human transcriptional protein DPF3b bound to a histone H4 peptide containing N-terminal acetylation at Serine 1	2010-07-14		METAL BINDING PROTEIN	* Protein	Zeng, L., Zhang, Q., Li, S., Plotnikov, A.N., Walsh, M.J., Zhou, M.	10.2210/pdb2kwo/pdb
2L5U	Structure of the first PHD finger (PHD1) from CHD4 (Mi2b)	2011-01-19		METAL BINDING PROTEIN	* Protein	Mansfield, R.E., Kwan, A.H., Mackay, J.P.	10.2210/pdb2l5u/pdb
2L75	Solution structure of CHD4-PHD2 in complex with H3K9me3	2011-01-19		Transcription/Nuclear protein	* Protein	Mansfield, R.E., Kwan, A.H., Mackay, J.P.	10.2210/pdb2l75/pdb
4GY5	Crystal structure of the tandem tudor domain and plant homeodomain of UHRF1 with Histone H3K9me3	2012-11-14		Ligase	* Protein	Cheng, J., Yang, Y., Fang, J., Xiao, J., Zhu, T., Chen, F., Wang, P., Xu, Y.	10.2210/pdb4gy5/pdb
3KQI	crystal structure of PHF2 PHD domain complexed with H3K4Me3 peptide	2010-02-02		NUCLEAR PROTEIN	* Protein	Wen, H., Li, J.Z., Song, T., Lu, M., Lee, M.	10.2210/pdb3kqi/pdb
2G6Q	Crystal structure of ING2 PHD finger in complex with H3K4Me3 peptide	2006-07-11		GENE REGULATION, APOPTOSIS	* Protein	Pena, P.V., Zhao, R., Kutateladze, T.G.	10.2210/pdb2g6q/pdb
2RSD	Solution structure of the plant homeodomain (PHD) of the E3 SUMO ligase Siz1 from rice	2012-08-15		LIGASE	* Protein	Shindo, H., Tsuchiya, W., Suzuki, R., Yamazaki, T.	10.2210/pdb2rsd/pdb
2V83	Crystal structure of RAG2-PHD finger in complex with H3K4me3 peptide	2007-12-11		PROTEIN BINDING	* Protein	Ramon-Maiques, S., Yang, W.	10.2210/pdb2v83/pdb
	SAWADEE domain
4IUP	crystal structure of Se-substituted arabidopsis thaliana SHH1 SAWADEE domain L200M/L218M mutant	2013-05-01		GENE REGULATION	* Protein	Du, J., Patel, D.J.	10.2210/pdb4iup/pdb
4IUQ	crystal structure of SHH1 SAWADEE domain	2013-05-01		GENE REGULATION	* Protein	Du, J., Patel, D.J.	10.2210/pdb4iuq/pdb
4IUT	crystal structure of SHH1 SAWADEE domain in complex with H3K9me2 peptide	2013-05-01		GENE REGULATION	* Protein	Du, J., Patel, D.J.	10.2210/pdb4iut/pdb
4IUU	Crystal structure of SHH1 SAWADEE domain in complex with H3K9me1 peptide	2013-05-01		GENE REGULATION	* Protein	Du, J., Patel, D.J.	10.2210/pdb4iuu/pdb
4IUV	crystal structure of SHH1 SAWADEE domain in complex with H3K4me1K9me1 peptide	2013-05-01		GENE REGULATION	* Protein	Du, J., Patel, D.J.	10.2210/pdb4iuv/pdb
	bacteria - helix-turn-helix
2M7A	Enteropathogenic Escherichia coli 0111:H- str. 11128 ORF EC0111_1119 similar to bacteriophage lambda ea8.5	2013-06-12		UNKNOWN FUNCTION	* Protein	Donaldson, L.W.F.	10.2210/pdb2m7a/pdb
1Z67	Structure of Homeodomain-like Protein of Unknown Function S4005 from Shigella flexneri	2005-05-03		Structural Genomics, Unknown Function	* Protein	Osipiuk, J., Maltseva, N., Dementieva, I., Clancy, S., Collart, F., Joachimiak, A., Midwest Center for Structural Genomics (MCSG)	10.2210/pdb1z67/pdb
2LVS	NMR solution structure of a CRISPR repeat binding protein despite low sequence conservation, Cbp2 could be classified in the homeodomain superfamily. Proteins containing two HTH domains separated by a flexible linker were compared . Best matches were obtained with the paired domain (Pax) and Myb (Myeloblastosis) protein structures. Structural superimpositions on representative structures of paire…	2013-01-23		DNA BINDING PROTEIN	* Protein	Kenchappa, C.S., Heidarsson, P.O., Garrett, R.A., Poulsen, F.M.	10.2210/pdb2lvs/pdb
	human helix turn helix
1HLV	CRYSTAL STRUCTURE OF CENP-B(1-129) COMPLEXED WITH THE CENP-B BOX DNA human centromere binding protein	2002-01-11	PD0192	DNA BINDING PROTEIN/DNA	* Protein * DNA	Tanaka, Y., Nureki, O., Kurumizaka, H., Fukai, S., Kawaguchi, S., Ikuta, M., Iwahara, J., Okazaki, T., Yokoyama, S., RIKEN Structural Genomics/Proteomics Initiative (RSGI)	10.2210/pdb1hlv/pdb
	Homeodomain proteins: an update. Chromosoma, Bürglin, TR, and Affolter, M. Dept. of Biomedicine, University of Basel. email: thomas.buerglin@unibas.ch
